# Supplementary material for: Effect of a digital patient motivation and support tool on CPAP/APAP adherence and daytime sleepiness: a randomized controlled trial
Source: Sleep Biol Rhythms. 2023 Aug 17;22(1):49–63. doi: 10.1007/s41105-023-00479-9 (PMC10899947; doi:10.1007/s41105-023-00479-9)
Supplement: Supplementary file 1 — Supplementary file1 (XLSX 40 KB) [file 41105_2023_479_MOESM1_ESM.xlsx]

## Sheet: baseline
identNummer	group	sex	age	body size	body weight	bmi in kg/m²	diagnostic AHI	diagnostic oAI
I3-R2-CA-IA-001	SC+DPS	m	64	180	104	32.1	61.7	53.4
I3-R2-CA-IA-002	SC+DPS	m	47	182	133	40.2	67.2	11.4
I3-R2-CA-IA-003	SC+DPS	m	63	180	116	35.8	47.7	16
I3-R2-CA-IA-004	SC+DPS	m	58	166	88	31.9	66.6	57
I3-R2-CA-IA-006	SC+DPS	m	48	179	103	32.1	50	25.8
I3-R2-CA-IA-013	SC+DPS	m	43	169	86	30.1	40.3	22.3
I3-R2-CA-IA-016	SC+DPS	m	41	178	93	29.4	66.7	52.4
I3-R2-CA-IA-023	SC+DPS	m	44	182	108	32.6	57.2	18.4
I3-R2-CA-IA-027	SC+DPS	m	44	180	117	36.1	76.5	51.3
I3-R2-CA-IA-028	SC+DPS	m	64	173	105	35.1	67.5	41
I3-R2-CA-IA-029	SC+DPS	w	57	159	84	33.2	55.5	22.1
I3-R2-CA-IA-032	SC+DPS	m	53	172	92	31.1	51.7	22
I3-R2-CA-IA-035	SC+DPS	w	59	153	75	32	35.1	0.5
I3-R2-CA-IA-037	SC+DPS	m	56	168	96	34	32	13.8
I3-R2-CA-IA-038	SC+DPS	m	43	178	105	33.1	42.6	10.3
I3-R2-CA-IA-040	SC+DPS	m	46	186	96	27.7	31.2	21.4
I3-R2-CA-IA-041	SC+DPS	m	47	182	141	42.6	39.5	7.7
I3-R2-CA-IA-046	SC+DPS	m	43	173	118	39.4	31.3	5.9
I3-R2-CA-IA-048	SC+DPS	m	44	186	110	31.8	78.7	76.4
I3-R2-CA-IA-049	SC+DPS	m	73	164	87	32.3	51.2	36.2
I3-R2-CA-IA-050	SC+DPS	w	67	158	90	36.1	46.9	15.2
I3-R2-CA-IA-051	SC+DPS	w	41	164	84	31.2	47.4	22.8
I3-R2-CA-IA-052	SC+DPS	m	26	167	105	37.6	107.2	51.7
I3-R2-CA-IA-053	SC+DPS	m	67	171	85	29.1	70.5	49.4
I3-R2-CA-IA-055	SC+DPS	m	31	178	82	25.9	35.2	7.3
I3-R2-CA-IA-060	SC+DPS	w	61	158	73	29.2	38.4	11.9
I3-R2-CA-IA-061	SC+DPS	m	63	177	126	40.2	48.5	40.3
I3-R2-CA-IA-065	SC+DPS	w	38	172	111	37.5	52.7	29.8
I3-R2-CA-IA-067	SC+DPS	m	35	182	115	34.7	55.1	30.1
I3-R2-CA-IA-068	SC+DPS	m	41	176	90	29.1	35.8	19.1
I3-R2-CA-IA-071	SC+DPS	w	54	165	94	34.5	34.3	15.6
I3-R2-CA-IA-072	SC+DPS	m	40	183	100	29.9	35.5	8.6
I3-R2-CA-IA-074	SC+DPS	m	69	178	95	30	49.5	25.7
I3-R2-CA-IA-078	SC+DPS	w	38	162	119	45.3	52.7	13.1
I3-R2-CA-IA-080	SC+DPS	w	53	166	90	32.7	38.6	8.5
I3-R2-CA-IA-082	SC+DPS	m	58	174	114	37.7	112	33.9
I3-R2-CA-IA-085	SC+DPS	m	62	182	88	26.6	41.9	17.4
I3-R2-CA-IA-090	SC+DPS	w	54	167	85	30.5	34.4	1.2
I3-R2-CA-IA-091	SC+DPS	w	38	173	90	30.1	40.4	21.5
I3-R2-CA-IA-092	SC+DPS	m	60	179	95	29.6	34.3	9.3
I3-R2-CA-IA-093	SC+DPS	m	69	170	100	34.6	57.3	48.6
I3-R2-CA-IA-095	SC+DPS	m	66	168	95	33.7	37.5	13.8
I3-R2-CA-IA-097	SC+DPS	m	32	187	136	38.9	32.8	8.9
I3-R2-CA-IA-098	SC+DPS	m	43	179	142	44.3	72.3	54.4
I3-R2-CA-IA-099	SC+DPS	m	78	171	77	26.3	59	23.3
I3-R2-CA-IA-101	SC+DPS	w	46	148	80	36.5	39.5	0.8
I3-R2-CA-IA-103	SC+DPS	m	69	169	77	27	37.2	25.6
I3-R2-CA-IA-105	SC+DPS	m	36	174	114	37.7	58.5	30
I3-R2-CA-IA-107	SC+DPS	m	53	176	95	30.7	52.3	24.8
I3-R2-CA-IA-110	SC+DPS	m	59	171	104	35.6	36.6	11.1
I3-R2-CA-IA-005	SC	w	54	156	91	37.4	33	3.1
I3-R2-CA-IA-008	SC	m	37	184	93	27.5	48.3	1.8
I3-R2-CA-IA-009	SC	m	35	185	100	29.2	33.4	10.8
I3-R2-CA-IA-010	SC	m	48	180	133	41	43.2	9.4
I3-R2-CA-IA-011	SC	m	49	171	81	27.7	48.7	4.1
I3-R2-CA-IA-012	SC	w	61	154	58	24.5	49.5	38.1
I3-R2-CA-IA-015	SC	w	49	175	97	31.7	70.6	71.3
I3-R2-CA-IA-017	SC	m	59	176	75	24.2	66.9	19.8
I3-R2-CA-IA-018	SC	w	58	166	122	44.3	56.5	16.5
I3-R2-CA-IA-019	SC	m	49	170	92	31.8	34.8	12
I3-R2-CA-IA-020	SC	m	52	178	83	26.2	67.5	53
I3-R2-CA-IA-024	SC	m	55	173	103	34.4	70.4	67.6
I3-R2-CA-IA-026	SC	w	61	174	86	28.4	48.8	6.2
I3-R2-CA-IA-030	SC	m	56	173	86	28.7	48.1	83.9
I3-R2-CA-IA-031	SC	m	70	169	105	36.8	67.7	65.7
I3-R2-CA-IA-033	SC	w	59	169	97	34	37.2	2.5
I3-R2-CA-IA-036	SC	w	47	165	97	35.6	33	16.3
I3-R2-CA-IA-039	SC	m	61	170	106	36.7	97.3	102
I3-R2-CA-IA-043	SC	m	55	175	104	34	41.9	8.1
I3-R2-CA-IA-044	SC	m	46	189	135	37.8	32.5	0.3
I3-R2-CA-IA-045	SC	m	60	184	94	27.8	32.5	9.1
I3-R2-CA-IA-047	SC	m	59	178	86	27.1	42.9	36.9
I3-R2-CA-IA-054	SC	w	59	157	113	45.8	87.3	21.9
I3-R2-CA-IA-059	SC	w	51	164	116	43.1	64.3	17
I3-R2-CA-IA-062	SC	m	59	178	177	55.9	35.9	19.3
I3-R2-CA-IA-063	SC	w	69	159	125	49.4	53.2	11.3
I3-R2-CA-IA-066	SC	m	48	185	149	43.5	61.9	25.4
I3-R2-CA-IA-069	SC	m	68	180	128	39.5	43.8	27.6
I3-R2-CA-IA-070	SC	w	50	166	76	27.6	38.9	11.5
I3-R2-CA-IA-073	SC	m	23	177	75	23.9	42.1	3.5
I3-R2-CA-IA-075	SC	m	57	176	95	30.7	34.8	3.5
I3-R2-CA-IA-076	SC	m	72	182	105	31.7	50.9	45.4
I3-R2-CA-IA-077	SC	m	64	174	102	33.7	49.8	18.1
I3-R2-CA-IA-079	SC	m	55	174	85	28.1	34.7	10.6
I3-R2-CA-IA-081	SC	m	62	173	97	32.4	59.5	64.3
I3-R2-CA-IA-083	SC	m	66	177	91	29	56.7	40.9
I3-R2-CA-IA-084	SC	m	50	177	96	30.6	31.5	7.7
I3-R2-CA-IA-086	SC	m	35	189	145	40.6	77.5	33.1
I3-R2-CA-IA-087	SC	m	61	188	112	31.7	44	15
I3-R2-CA-IA-088	SC	m	60	184	111	32.8	45.4	25.9
I3-R2-CA-IA-089	SC	m	59	181	103	31.4	73	41.5
I3-R2-CA-IA-094	SC	m	46	184	95	28.1	35.2	4.9
I3-R2-CA-IA-096	SC	m	43	185	107	31.3	36.9	3.8
I3-R2-CA-IA-102	SC	m	40	171	81	27.7	64.5	47.7
I3-R2-CA-IA-104	SC	m	67	175	111	36.2	41.7	8.7
I3-R2-CA-IA-106	SC	m	48	179	110	34.3	42.2	17.5
I3-R2-CA-IA-108	SC	m	27	183	120	35.8	53	26.3
I3-R2-CA-IA-109	SC	m	64	172	114	38.5	61.5	52.7
I3-R2-CA-IA-111	SC	m	66	171	99	33.9	64.4	42.4
I3-R2-CA-IA-112	SC	w	44	147	82	37.9	65.3	57.7

## Sheet: follow-up
identNummer	group	mean Adherence (Ø min/d)	mean Pressure P50 (hPa)	mean Leckage P50 (l/min)	mean Leakage P95 (l/min)	mean Duration of stable respiration (min)	mean AHI (n/h)	mean oAI (n/h)	Control PG/PSG AHI	Control PG/PSG oAI	type of Control
I3-R2-CA-IA-001	SC+DPS	378.369	8.5	1.1039	7.66234	52.5455	4.46753	0.012987	4.1	0.5	PSG
I3-R2-CA-IA-002	SC+DPS	286.583	8	3.98148	24.3519	1.23457	5.41975	0.469136	10	3.5	PSG
I3-R2-CA-IA-003	SC+DPS	229.881	9.5	2.64925	13.209	125.328	1.9403	0.0895522	10.8	5.7	PSG
I3-R2-CA-IA-004	SC+DPS	427.179	11.5	2.72152	15.2215	68.2405	3.18987	1.22785	0.3	0	PSG
I3-R2-CA-IA-006	SC+DPS	373.345	9.5	0.843373	8.91566	12.6988	0.951807	0	4.3	0	PSG
I3-R2-CA-IA-013	SC+DPS	84.131	10.5	9.09574	28.1915	5.10638	7.44681	0.212766	4.9	0.2	PSG
I3-R2-CA-IA-016	SC+DPS	302.119	8	6.21711	30.8553	79.7105	2.07895	0.289474	2.6	0	PG
I3-R2-CA-IA-023	SC+DPS	359.702	11	1.23188	6.77536	7.89855	10.7246	2.23188	1.2	0	PSG
I3-R2-CA-IA-027	SC+DPS	309.395	11	2.06081	8.34459	87.2432	5.13514	2.47297	2	0.9	PSG
I3-R2-CA-IA-028	SC+DPS	327.512	11.4728	4.07407	12.037	14.8025	5.80247	1.53086	5	0.2	PSG
I3-R2-CA-IA-029	SC+DPS	372.476	7.61875	0.625	10.7188	139.3	1.2125	0.1375	10.3	0.6	PSG
I3-R2-CA-IA-032	SC+DPS	341.155	10.5	12.0769	37.5385	75.8	3	0.153846	3.9	0.375669	PG
I3-R2-CA-IA-035	SC+DPS	87.7143	9.5	0	2.5	57.2	1	0	m.v.	m.v.	m.v.
I3-R2-CA-IA-037	SC+DPS	385	11	4.86667	11.1	84.6667	2.16	0.346667	1.5	0.2	PSG
I3-R2-CA-IA-038	SC+DPS	458.869	10.5	3.73494	21.6867	118.205	6.04819	0.0240964	5.5	0	PG
I3-R2-CA-IA-040	SC+DPS	438.512	8	1.0119	6.33929	226.321	1.34524	0.0357143	1.7	0	PSG
I3-R2-CA-IA-041	SC+DPS	431.073	12	2.25309	20.5247	145.037	1.87654	0.135802	1.8	0	PSG
I3-R2-CA-IA-046	SC+DPS	417.462	10.5	0.566667	11.1	121.627	4.46667	0.0266667	6.7	0	PSG
I3-R2-CA-IA-048	SC+DPS	161.107	12.3108	0.337838	9.05405	123.676	4.2973	0.378378	22.6	0	PSG
I3-R2-CA-IA-049	SC+DPS	516.488	10.5	7.8869	27.1429	48.7738	9.22619	0.25	22	1.3	PSG
I3-R2-CA-IA-050	SC+DPS	408.012	10.5	2.79762	27.381	133.369	1.09524	0.047619	2.3	0.706082	PG
I3-R2-CA-IA-051	SC+DPS	370.679	8	0.03125	3.78125	74.9625	5.025	0.575	5.2	1.7	PSG
I3-R2-CA-IA-052	SC+DPS	314.143	10	2.66234	10.3571	132.195	0.831169	0.0649351	4.1	0.6	PSG
I3-R2-CA-IA-053	SC+DPS	367.702	13.5	2.27273	11.4773	192.879	2.84848	0.984848	30.1	15.8	PSG
I3-R2-CA-IA-055	SC+DPS	258.024	10.8681	12.3958	40.3472	79.6806	1.08333	0.0972222	5.7	1.51611	PG
I3-R2-CA-IA-060	SC+DPS	79.5119	11	1.47059	15.8824	34.9706	1.97059	0.0294118	2.7	0	PG
I3-R2-CA-IA-061	SC+DPS	298.726	13	0.559211	8.58553	0	2.77632	0	4.1	0	PSG
I3-R2-CA-IA-065	SC+DPS	292.048	9.97381	2.29167	8.89881	94.75	4.70238	0.595238	6.8	0.166861	PG
I3-R2-CA-IA-067	SC+DPS	536.94	12	4.52381	33.3929	51.8095	4.71429	1	2.8	0.2	PSG
I3-R2-CA-IA-068	SC+DPS	350.143	10.5	9.17683	42.8354	127.037	0.939024	0	6.8	0	PSG
I3-R2-CA-IA-071	SC+DPS	265.571	7	0.0986842	5.32895	86.6974	0.986842	0.105263	3.6	0.148324	PG
I3-R2-CA-IA-072	SC+DPS	309.536	10	5.77381	25.8631	119.964	1.5119	0.202381	1	0	PG
I3-R2-CA-IA-074	SC+DPS	427.774	9	1.29518	16.8976	15.2169	8.16867	0.192771	2	0.15419	PG
I3-R2-CA-IA-078	SC+DPS	356.036	9.5	1.96667	7.4	131.213	1.04	0.0266667	5.8	0.250506	PG
I3-R2-CA-IA-080	SC+DPS	193.548	8.04688	0.078125	2.77344	16.5469	5.8125	1.64062	2.8	0	PG
I3-R2-CA-IA-082	SC+DPS	425.869	12	0.684524	10.2976	71.881	2.82143	0	2.9	0.4	PSG
I3-R2-CA-IA-085	SC+DPS	391.19	9.5	3.26087	11.3768	32.1304	9.98551	1.63768	0.8	0.632745	PG
I3-R2-CA-IA-090	SC+DPS	319.321	11	2.21875	11.5625	68.1	8.6875	0.425	8.1	0.9	PSG
I3-R2-CA-IA-091	SC+DPS	332.881	8	2.30519	13.8961	215.455	0.363636	0.038961	0.8	0	PG
I3-R2-CA-IA-092	SC+DPS	319.798	10	4.14474	28.3882	117.632	1.82895	0	5.7	0.3	PSG
I3-R2-CA-IA-093	SC+DPS	422.988	9	4.05488	28.0183	119.963	4.21951	0.45122	11.5	3.88436	PG
I3-R2-CA-IA-095	SC+DPS	511.024	10	2.32143	6.25	201.56	1.36905	0.047619	0.8	0	PSG
I3-R2-CA-IA-097	SC+DPS	376.762	10.5	12.3148	36.4815	79	0.469136	0.0123457	0.6	0.152548	PG
I3-R2-CA-IA-098	SC+DPS	313.179	13	4.3038	21.4557	16.1646	2.24051	0.177215	3.8	0	PSG
I3-R2-CA-IA-099	SC+DPS	470.917	8.5	3.30357	19.0476	109.667	5.25	1.13095	7	0.141186	PG
I3-R2-CA-IA-101	SC+DPS	413.298	8	0.903614	7.07831	150.735	1.73494	0.807229	0.9	0	PG
I3-R2-CA-IA-103	SC+DPS	370.762	9	2.46988	6.11446	98.8916	3.73494	0.46988	8.2	0.337012	PG
I3-R2-CA-IA-105	SC+DPS	68.9048	10.5241	7.4569	22.4138	24.7069	1.51724	0.0689655	12.7	0	PG
I3-R2-CA-IA-107	SC+DPS	378.44	11.9573	4.02439	30.5488	67.5488	4.70732	1.45122	3.8	0.2	PSG
I3-R2-CA-IA-110	SC+DPS	310.179	8	1.1875	18.4688	68.025	3.025	0.2625	2.1	0	PG
I3-R2-CA-IA-005	SC	154.821	8.5	0.1875	4.5625	120.725	0.55	0.025	0.1	0	PG
I3-R2-CA-IA-008	SC	79.6786	8.5	0.666667	9.75	35.6667	2.3	0.0333333	0	0	PSG
I3-R2-CA-IA-009	SC	m.v.	m.v.	m.v.	m.v.	m.v.	m.v.	m.v.	m.v.	m.v.	m.v.
I3-R2-CA-IA-010	SC	375.94	9.5	3.30247	19.321	128.012	1.09877	0.0123457	1.6	0.2	PSG
I3-R2-CA-IA-011	SC	312.145	10.0577	3.50962	14.5192	83.5192	3.21154	0.115385	19.8	1.8	PSG
I3-R2-CA-IA-012	SC	m.v.	m.v.	m.v.	m.v.	m.v.	m.v.	m.v.	m.v.	m.v.	m.v.
I3-R2-CA-IA-015	SC	233.357	9.97619	12.5	45.4762	73.9048	2.96825	0.666667	4.7	0	PG
I3-R2-CA-IA-017	SC	150.702	9.47018	18.0702	50.5702	8.52632	4.98246	0.315789	7.7	0.2	PSG
I3-R2-CA-IA-018	SC	307.405	10.4872	2.24359	24.8077	47.0256	3.69231	0.692308	3.8	0	PSG
I3-R2-CA-IA-019	SC	70	9.31923	2.30769	11.3462	97.5	2.53846	0.384615	3	1.1	PSG
I3-R2-CA-IA-020	SC	385.524	7.98052	3.99351	17.1753	66.7273	2.74026	0.012987	5.8	1.9	PSG
I3-R2-CA-IA-024	SC	295.19	11	6.57258	21.0887	93.8387	1.8871	0.258065	2.6	0.5	PSG
I3-R2-CA-IA-026	SC	172.631	10	3.32237	15.625	1.98684	8.82895	0.0789474	2	0	PSG
I3-R2-CA-IA-030	SC	358.036	9.44167	3.5	14.9167	130.067	2.35	0.316667	0	0	PSG
I3-R2-CA-IA-031	SC	403.357	9.5	0.822368	7.5	47.2368	5.56579	0.0263158	4.4	0.8	PSG
I3-R2-CA-IA-033	SC	19.7262	10.5	1.5	17.25	3.5	11.6	1.2	2.5	0	PSG
I3-R2-CA-IA-036	SC	27.0119	12.6923	1.34615	5.76923	67.9231	1.61538	0	0.2	0	PSG
I3-R2-CA-IA-039	SC	354.226	11	1.60959	11.7123	95.137	3.90411	0.986301	0.7	0.149944	PG
I3-R2-CA-IA-043	SC	326.738	10.5	4.9026	18.5065	58.5974	1.54545	0.181818	4.5	1.4	PSG
I3-R2-CA-IA-044	SC	312.381	8.5	3.65625	15.6562	64.25	0.425	0	0.4	0	PG
I3-R2-CA-IA-045	SC	106.5	11.5	0.434783	8.15217	18.6087	13.2174	0	4.4	1.2	PSG
I3-R2-CA-IA-047	SC	404.512	8	1.82927	9.57317	107.049	2.57317	0.0609756	1.2	0	PG
I3-R2-CA-IA-054	SC	303.167	12.4048	1.12903	33.0645	23.1452	2.25806	0.0322581	3	0	PG
I3-R2-CA-IA-059	SC	202.405	10	0.801282	6.60256	97.1795	1.19231	0.102564	4.6	3.7	PSG
I3-R2-CA-IA-062	SC	395.976	12	5.05952	24.7321	105.071	2.4881	0.238095	6.4	1.2	PSG
I3-R2-CA-IA-063	SC	328.798	12	4.5122	33.5061	78.2073	1.23171	0	3.3	0	PG
I3-R2-CA-IA-066	SC	47.9167	11.8	8.83333	43.8333	55.8	6.8	0.266667	8.7	0	PG
I3-R2-CA-IA-069	SC	355.119	11.5	2.92763	10.0658	36.3158	5.64474	0.118421	7	0.2	PSG
I3-R2-CA-IA-070	SC	235.917	7.5	0.512821	8.94231	9.91026	7.02564	0.320513	12.3	1.4	PSG
I3-R2-CA-IA-073	SC	310.619	10	3.91447	20.8882	114.303	1.05263	0.486842	2	0	PG
I3-R2-CA-IA-075	SC	269.143	11	10.625	38	11.35	2.81667	0.0166667	6.5	0	PG
I3-R2-CA-IA-076	SC	340.298	10.5	11.2202	48.8988	104.393	4.32143	0	9	0	PG
I3-R2-CA-IA-077	SC	225	10	2.53086	9.96914	48.9136	8.50617	0.728395	20.4	0	PG
I3-R2-CA-IA-079	SC	450.262	9.5	0.180723	5.63253	21.1566	4.10843	0.156627	6.7	0.8	PSG
I3-R2-CA-IA-081	SC	219.488	10.1615	6.63462	19.3269	111.731	1.94231	0.134615	6.3	0.128405	PG
I3-R2-CA-IA-083	SC	329.369	8.45122	1.09756	11.9366	93.9878	4.36585	0.158537	1.9	0.2	PSG
I3-R2-CA-IA-084	SC	424.333	7.11446	4.54819	20.8434	56.241	5.43373	1.03614	2.6	0.135523	PG
I3-R2-CA-IA-086	SC	237.917	13.88	9.89286	33.1071	19.9571	4.24286	0.357143	5.1	0.244838	PG
I3-R2-CA-IA-087	SC	139.036	10.8835	4.24051	17.8797	14.1013	10.6835	1.41772	1.7	0.2	PSG
I3-R2-CA-IA-088	SC	111.762	9.67302	8.45238	30.4762	29.8571	3.2381	0.269841	4.9	0	PSG
I3-R2-CA-IA-089	SC	363.179	11.5	1.4881	31.4286	116.452	5.79762	1.09524	15.5	1.1	PSG
I3-R2-CA-IA-094	SC	196.714	9.5	2.84483	17.5431	48.7069	2.63793	0.0689655	0.9	0.250063	PG
I3-R2-CA-IA-096	SC	62.9881	9.88	10.0556	32.6667	30.3333	2.53333	0.688889	12.3	0.8	PSG
I3-R2-CA-IA-102	SC	439.619	12.5	11.1585	42.1951	64.8537	4.73171	1.06098	10.4	0.9	PSG
I3-R2-CA-IA-104	SC	210.298	12.5	8.80282	31.8662	35.4225	1.3662	0	12.2	0.941915	PG
I3-R2-CA-IA-106	SC	516.119	10.5	2.79762	7.79762	41.5238	2.67857	0.52381	1.1	0.179169	PG
I3-R2-CA-IA-108	SC	371.202	10.9795	3.69863	14.726	185.315	0.630137	0.246575	0.7	0	PG
I3-R2-CA-IA-109	SC	271.357	12.5	5.80357	21.875	26.2262	8.40476	0.166667	21.3	0.7	PSG
I3-R2-CA-IA-111	SC	329.833	11	8.88889	20.0347	66.0833	8.22222	1.69444	10.1	2.67426	PG
I3-R2-CA-IA-112	SC	357.357	12	0.210843	6.20482	92.0723	4.39759	1.49398	7.6	3.39499	PG

## Sheet:  questionnaires
identNummer	group	ESS baseline	ESS follow-up	FOSQ basline	FOSQ follow-up	patient satisfaction
I3-R2-CA-IA-001	SC+DPS	1	2	16	15.7778	3.83333
I3-R2-CA-IA-002	SC+DPS	6	11	14.5437	11.7917	3.125
I3-R2-CA-IA-003	SC+DPS	7	4	14.5119	15.746	3.33333
I3-R2-CA-IA-004	SC+DPS	12	8	16.869	19.8571	3.2
I3-R2-CA-IA-006	SC+DPS	15	15	14.4365	13.1786	3.42857
I3-R2-CA-IA-013	SC+DPS	5	5	19.3353	19.2063	2.71429
I3-R2-CA-IA-016	SC+DPS	17	5	17.5278	19.0278	3.57143
I3-R2-CA-IA-023	SC+DPS	10	3	18.2123	19.2639	3.71429
I3-R2-CA-IA-027	SC+DPS	10	7	15.2123	18.4524	3.85714
I3-R2-CA-IA-028	SC+DPS	11	5	14.2837	19.5238	3.75
I3-R2-CA-IA-029	SC+DPS	18	13	15.3313	16.0496	3.5
I3-R2-CA-IA-032	SC+DPS	12	7	17.2659	17.498	3.5
I3-R2-CA-IA-035	SC+DPS	3	3	19.1448	18.8631	2.625
I3-R2-CA-IA-037	SC+DPS	5	7	19.8889	19.8889	m.v.
I3-R2-CA-IA-038	SC+DPS	14	3	12.9226	19.6032	3.75
I3-R2-CA-IA-040	SC+DPS	10	7	16.2222	18.5833	4
I3-R2-CA-IA-041	SC+DPS	7	6	19.4821	19.8889	3.83333
I3-R2-CA-IA-046	SC+DPS	19	14	15.9087	19.4782	3.5
I3-R2-CA-IA-048	SC+DPS	8	14	18.9167	18.9702	2.85714
I3-R2-CA-IA-049	SC+DPS	5	2	19.4444	20	3.875
I3-R2-CA-IA-050	SC+DPS	9	3	18.7937	19.5833	4
I3-R2-CA-IA-051	SC+DPS	8	3	18.9702	18.6706	3.875
I3-R2-CA-IA-052	SC+DPS	3	1	19.4921	19.7778	3
I3-R2-CA-IA-053	SC+DPS	3	4	15.875	16	3.125
I3-R2-CA-IA-055	SC+DPS	16	15	13.004	15.371	3.71429
I3-R2-CA-IA-060	SC+DPS	7	9	16.871	18.7302	2.85714
I3-R2-CA-IA-061	SC+DPS	6	2	15.7778	19.3889	3.85714
I3-R2-CA-IA-065	SC+DPS	0	0	20	20	4
I3-R2-CA-IA-067	SC+DPS	8	3	15.9524	19.7778	3.75
I3-R2-CA-IA-068	SC+DPS	15	5	15.7917	19.6032	3.85714
I3-R2-CA-IA-071	SC+DPS	19	4	12.2718	16.3036	3.57143
I3-R2-CA-IA-072	SC+DPS	10	3	16.4802	20	4
I3-R2-CA-IA-074	SC+DPS	10	5	12.0179	15.6349	3.71429
I3-R2-CA-IA-078	SC+DPS	13	0	13.379	19.7222	3.71429
I3-R2-CA-IA-080	SC+DPS	5	1	19.1111	19.6032	3.25
I3-R2-CA-IA-082	SC+DPS	21	2	11.1667	20	4
I3-R2-CA-IA-085	SC+DPS	12	10	14.4425	16.625	3.85714
I3-R2-CA-IA-090	SC+DPS	9	7	18.0337	19.1171	3.375
I3-R2-CA-IA-091	SC+DPS	15	8	13.4425	19.0813	4
I3-R2-CA-IA-092	SC+DPS	1	2	19.8889	20	4
I3-R2-CA-IA-093	SC+DPS	3	5	20	20	4
I3-R2-CA-IA-095	SC+DPS	4	2	18.3194	19.7778	4
I3-R2-CA-IA-097	SC+DPS	10	0	18.1	19.7639	3.875
I3-R2-CA-IA-098	SC+DPS	6	4	16.9226	19.0357	3.28571
I3-R2-CA-IA-099	SC+DPS	9	8	19.6349	19.381	3.71429
I3-R2-CA-IA-101	SC+DPS	7	9	16.5111	19.4921	4
I3-R2-CA-IA-103	SC+DPS	3	6	15.7778	15.7083	4
I3-R2-CA-IA-105	SC+DPS	4	3	19.002	19.4821	3.25
I3-R2-CA-IA-107	SC+DPS	6	3	18.0337	19.7143	4
I3-R2-CA-IA-110	SC+DPS	16	9	17.0298	19.1131	3.5
I3-R2-CA-IA-005	SC	7	12	18.4087	19.5099	3
I3-R2-CA-IA-008	SC	11	11	18.8591	19.4603	2.75
I3-R2-CA-IA-009	SC	6	12	16.8135	16.629	1.71429
I3-R2-CA-IA-010	SC	8	2	19.4603	19.8889	4
I3-R2-CA-IA-011	SC	10	10	12.7857	13.498	4
I3-R2-CA-IA-012	SC	2	6	18.8417	19.5278	3.875
I3-R2-CA-IA-015	SC	15	13	14	15.0159	2.28571
I3-R2-CA-IA-017	SC	7	12	17.2143	17.75	2
I3-R2-CA-IA-018	SC	13	5	17.2302	19.4643	4
I3-R2-CA-IA-019	SC	14	11	16.3988	17.9425	3.25
I3-R2-CA-IA-020	SC	6	4	17.2103	19.6349	3.28571
I3-R2-CA-IA-024	SC	6	6	18.9881	19.2242	4
I3-R2-CA-IA-026	SC	4	4	15.7321	15.8889	3.625
I3-R2-CA-IA-030	SC	18	17	12.3036	12.8929	4
I3-R2-CA-IA-031	SC	7	4	18.877	19.75	3.85714
I3-R2-CA-IA-033	SC	14	7	13.9643	15.3056	1.85714
I3-R2-CA-IA-036	SC	12	7	17.7286	19	3.5
I3-R2-CA-IA-039	SC	10	12	18.6131	19.3492	3.125
I3-R2-CA-IA-043	SC	13	12	15.1667	18.875	3.375
I3-R2-CA-IA-044	SC	11	14	10.9464	11.25	3.875
I3-R2-CA-IA-045	SC	6	6	17.4722	17.1032	3.625
I3-R2-CA-IA-047	SC	7	3	19.1746	19.5714	4
I3-R2-CA-IA-054	SC	8	8	10.1429	13.6667	3.28571
I3-R2-CA-IA-059	SC	9	12	17.5635	18.2837	3.5
I3-R2-CA-IA-062	SC	8	5	16.2282	18.2321	3.71429
I3-R2-CA-IA-063	SC	13	7	13.8333	18.3667	3.5
I3-R2-CA-IA-066	SC	14	10	15.7917	17.6687	3
I3-R2-CA-IA-069	SC	4	2	15.4444	15.3571	3.85714
I3-R2-CA-IA-070	SC	2	3	19.6032	19.256	3.28571
I3-R2-CA-IA-073	SC	11	8	15.6984	19.002	4
I3-R2-CA-IA-075	SC	13	12	14.875	17.625	3.5
I3-R2-CA-IA-076	SC	6	8	12.3254	13.8115	3.85714
I3-R2-CA-IA-077	SC	3	1	20	20	4
I3-R2-CA-IA-079	SC	5	5	12.8651	14.1349	3.71429
I3-R2-CA-IA-081	SC	8	6	18.5972	19.5238	3.71429
I3-R2-CA-IA-083	SC	12	4	18.3631	19.6349	4
I3-R2-CA-IA-084	SC	9	5	19.8889	20	3.375
I3-R2-CA-IA-086	SC	7	11	18.8135	19.8889	3
I3-R2-CA-IA-087	SC	18	14	12.4583	15.7183	3.375
I3-R2-CA-IA-088	SC	11	6	13.8234	17.3274	3.625
I3-R2-CA-IA-089	SC	16	16	17.6627	16.9901	3.5
I3-R2-CA-IA-094	SC	8	2	17.7798	19.7778	3.85714
I3-R2-CA-IA-096	SC	7	12	15.121	18	2.25
I3-R2-CA-IA-102	SC	20	8	12.2651	16.9206	4
I3-R2-CA-IA-104	SC	6	3	18.0218	18.1429	2.14286
I3-R2-CA-IA-106	SC	5	3	18.4841	20	4
I3-R2-CA-IA-108	SC	10	4	14.8333	19.1964	3.28571
I3-R2-CA-IA-109	SC	16	5	11.9583	19.875	3.8
I3-R2-CA-IA-111	SC	9	4	16.504	19.7778	3.85714
I3-R2-CA-IA-112	SC	11	6	13.3194	18.7143	4

## Sheet: itt
identNummer	group	ESS baseline	ESS follow-up	BMI	Alter	Compliance
I3-R2-CA-IA-001	SC+DPS	1	2	32.1	64	378.369
I3-R2-CA-IA-002	SC+DPS	6	11	40.2	47	286.583
I3-R2-CA-IA-003	SC+DPS	7	4	35.8	63	229.881
I3-R2-CA-IA-004	SC+DPS	12	8	31.9	58	427.179
I3-R2-CA-IA-006	SC+DPS	15	15	32.1	48	373.345
I3-R2-CA-IA-013	SC+DPS	5	5	30.1	43	84.131
I3-R2-CA-IA-014	SC+DPS	13	13	28.1	65	365.81
I3-R2-CA-IA-016	SC+DPS	17	5	29.4	41	302.119
I3-R2-CA-IA-023	SC+DPS	10	3	32.6	44	359.702
I3-R2-CA-IA-025	SC+DPS	3	3	27.1	64	0
I3-R2-CA-IA-027	SC+DPS	10	7	36.1	44	309.395
I3-R2-CA-IA-028	SC+DPS	11	5	35.1	64	327.512
I3-R2-CA-IA-029	SC+DPS	18	13	33.2	57	372.476
I3-R2-CA-IA-032	SC+DPS	12	7	31.1	53	341.155
I3-R2-CA-IA-035	SC+DPS	3	3	32	59	87.7143
I3-R2-CA-IA-037	SC+DPS	5	7	34	56	385
I3-R2-CA-IA-038	SC+DPS	14	3	33.1	43	458.869
I3-R2-CA-IA-040	SC+DPS	10	7	27.7	46	438.512
I3-R2-CA-IA-041	SC+DPS	7	6	42.6	47	431.073
I3-R2-CA-IA-042	SC+DPS	10	10	39.2	50	427.25
I3-R2-CA-IA-046	SC+DPS	19	14	39.4	43	417.462
I3-R2-CA-IA-048	SC+DPS	8	14	31.8	44	161.107
I3-R2-CA-IA-049	SC+DPS	5	2	32.3	73	516.488
I3-R2-CA-IA-050	SC+DPS	9	3	36.1	67	408.012
I3-R2-CA-IA-051	SC+DPS	8	3	31.2	41	370.679
I3-R2-CA-IA-052	SC+DPS	3	1	37.6	26	314.143
I3-R2-CA-IA-053	SC+DPS	3	4	29.1	67	367.702
I3-R2-CA-IA-055	SC+DPS	16	15	25.9	31	258.024
I3-R2-CA-IA-057	SC+DPS	8.9	5.7	43.6	31	506.262
I3-R2-CA-IA-060	SC+DPS	7	9	29.2	61	79.5119
I3-R2-CA-IA-061	SC+DPS	6	2	40.2	63	298.726
I3-R2-CA-IA-064	SC+DPS	4	4	26.9	42	0
I3-R2-CA-IA-065	SC+DPS	0	0	37.5	38	292.048
I3-R2-CA-IA-067	SC+DPS	8	3	34.7	35	536.94
I3-R2-CA-IA-068	SC+DPS	15	5	29.1	41	350.143
I3-R2-CA-IA-071	SC+DPS	19	4	34.5	54	265.571
I3-R2-CA-IA-072	SC+DPS	10	3	29.9	40	309.536
I3-R2-CA-IA-074	SC+DPS	10	5	30	69	427.774
I3-R2-CA-IA-078	SC+DPS	13	0	45.3	38	356.036
I3-R2-CA-IA-080	SC+DPS	5	1	32.7	53	193.548
I3-R2-CA-IA-082	SC+DPS	21	2	37.7	58	425.869
I3-R2-CA-IA-085	SC+DPS	12	10	26.6	62	391.19
I3-R2-CA-IA-090	SC+DPS	9	7	30.5	54	319.321
I3-R2-CA-IA-091	SC+DPS	15	8	30.1	38	332.881
I3-R2-CA-IA-092	SC+DPS	1	2	29.6	60	319.798
I3-R2-CA-IA-093	SC+DPS	3	5	34.6	69	422.988
I3-R2-CA-IA-095	SC+DPS	4	2	33.7	66	511.024
I3-R2-CA-IA-097	SC+DPS	10	0	38.9	32	376.762
I3-R2-CA-IA-098	SC+DPS	6	4	44.3	43	313.179
I3-R2-CA-IA-099	SC+DPS	9	8	26.3	78	470.917
I3-R2-CA-IA-100	SC+DPS	9	9	31.5	58	0
I3-R2-CA-IA-101	SC+DPS	7	9	36.5	46	413.298
I3-R2-CA-IA-103	SC+DPS	3	6	27	69	370.762
I3-R2-CA-IA-105	SC+DPS	4	3	37.7	36	68.9048
I3-R2-CA-IA-107	SC+DPS	6	3	30.7	53	378.44
I3-R2-CA-IA-110	SC+DPS	16	9	35.6	59	310.179
I3-R2-CA-IA-005	SC	7	12	37.4	54	154.821
I3-R2-CA-IA-007	SC	3	3	32.4	55	0
I3-R2-CA-IA-008	SC	11	11	27.5	37	79.6786
I3-R2-CA-IA-009	SC	6	12	29.2	35	266
I3-R2-CA-IA-010	SC	8	2	41	48	375.94
I3-R2-CA-IA-011	SC	10	10	27.7	49	312.145
I3-R2-CA-IA-012	SC	2	6	24.5	61	266
I3-R2-CA-IA-015	SC	15	13	31.7	49	233.357
I3-R2-CA-IA-017	SC	7	12	24.2	59	150.702
I3-R2-CA-IA-018	SC	13	5	44.3	58	307.405
I3-R2-CA-IA-019	SC	14	11	31.8	49	70
I3-R2-CA-IA-020	SC	6	4	26.2	52	385.524
I3-R2-CA-IA-021	SC	9	9	26.7	59	127.131
I3-R2-CA-IA-022	SC	9	9	46.6	50	340.653
I3-R2-CA-IA-024	SC	6	6	34.4	55	295.19
I3-R2-CA-IA-026	SC	4	4	28.4	61	172.631
I3-R2-CA-IA-030	SC	18	17	28.7	56	358.036
I3-R2-CA-IA-031	SC	7	4	36.8	70	403.357
I3-R2-CA-IA-033	SC	14	7	34	59	19.7262
I3-R2-CA-IA-034	SC	11	11	38.6	45	178.107
I3-R2-CA-IA-036	SC	12	7	35.6	47	27.0119
I3-R2-CA-IA-039	SC	10	12	36.7	61	354.226
I3-R2-CA-IA-043	SC	13	12	34	55	326.738
I3-R2-CA-IA-044	SC	11	14	37.8	46	312.381
I3-R2-CA-IA-045	SC	6	6	27.8	60	106.5
I3-R2-CA-IA-047	SC	7	3	27.1	59	404.512
I3-R2-CA-IA-054	SC	8	8	45.8	59	303.167
I3-R2-CA-IA-056	SC	7	7	31	58	266
I3-R2-CA-IA-058	SC	5	5	35.5	51	285.062
I3-R2-CA-IA-059	SC	9	12	43.1	51	202.405
I3-R2-CA-IA-062	SC	8	5	55.9	59	395.976
I3-R2-CA-IA-063	SC	13	7	49.4	69	328.798
I3-R2-CA-IA-066	SC	14	10	43.5	48	47.9167
I3-R2-CA-IA-069	SC	4	2	39.5	68	355.119
I3-R2-CA-IA-070	SC	2	3	27.6	50	235.917
I3-R2-CA-IA-073	SC	11	8	23.9	23	310.619
I3-R2-CA-IA-075	SC	13	12	30.7	57	269.143
I3-R2-CA-IA-076	SC	6	8	31.7	72	340.298
I3-R2-CA-IA-077	SC	3	1	33.7	64	225
I3-R2-CA-IA-079	SC	5	5	28.1	55	450.262
I3-R2-CA-IA-081	SC	8	6	32.4	62	219.488
I3-R2-CA-IA-083	SC	12	4	29	66	329.369
I3-R2-CA-IA-084	SC	9	5	30.6	50	424.333
I3-R2-CA-IA-086	SC	7	11	40.6	35	237.917
I3-R2-CA-IA-087	SC	18	14	31.7	61	139.036
I3-R2-CA-IA-088	SC	11	6	32.8	60	111.762
I3-R2-CA-IA-089	SC	16	16	31.4	59	363.179
I3-R2-CA-IA-094	SC	8	2	28.1	46	196.714
I3-R2-CA-IA-096	SC	7	12	31.3	43	62.9881
I3-R2-CA-IA-102	SC	20	8	27.7	40	439.619
I3-R2-CA-IA-104	SC	6	3	36.2	67	210.298
I3-R2-CA-IA-106	SC	5	3	34.3	48	516.119
I3-R2-CA-IA-108	SC	10	4	35.8	27	371.202
I3-R2-CA-IA-109	SC	16	5	38.5	64	271.357
I3-R2-CA-IA-111	SC	9	4	33.9	66	329.833
I3-R2-CA-IA-112	SC	11	6	37.9	44	357.357
